# Supplementary material for: Overview of Metabolomic Analysis and the Integration with Multi-Omics for Economic Traits in Cattle
Source: Metabolites. 2021 Oct 30;11(11):753. doi: 10.3390/metabo11110753 (PMC8621036; doi:10.3390/metabo11110753)
Supplement: Supplementary file 1 [file metabolites-11-00753-s001.zip]

Archive with 1 entries (1 files):
- metabolites-1421626-supplementary.pdf
